# Supplementary material for: Stabilizing histamine release in gut mast cells mitigates peripheral and central inflammation after stroke
Source: J Neuroinflammation. 2023 Oct 7;20:230. doi: 10.1186/s12974-023-02887-7 (PMC10560441; doi:10.1186/s12974-023-02887-7)
Supplement: Supplementary file 5 — Additional file 5. Human Brain Autopsy sections from Stroke and Healthy control samples. [file 12974_2023_2887_MOESM5_ESM.xlsx]

## Sheet: Brain human samples
CW #	Cohort	AGE	Race	SEX M/F	PMT (hours)		Stroke age	stroke location	Stroke in other vascular territory	Braak NFT stage	beta-a4 positive	Amyloid angiopathy	NP 2000 Dx1	NP 2000 Dx2	NP 2000 Dx3	NP 2000 Dx4	NP 2000 Dx5	NP 2000 Dx6
CW03-012	Old control (>60)	90	W	M	4					2	N	none	Infarcts, old, subacute, multiple (cerebellum, basal ganglia, amyg, white matter frontal)
CW98-019	Old control (>60)	75	W	M	12					0	N	mild, focal	Normal	none	none	none	none
CW98-025	Old control (>60)	82	W	M	5					3	N	none	Normal	none	none	none	none
CW00-026	Old control (>60)	91		F	7.5					3	y	mild	Possible AD (no clinical history of dementia)	none	none	none	none
CW02-087	Old control (>60)	74	W	F	7					1	N	none	Normal	none	none	none	none
CW15-029	Old control (>60)	80	W	F	5					3	Y (very focally)	none	PART
CW12-013	Stroke	81		F	8		acute	L inf occ
CW04-070	Stroke	79		F	11		acute			5	y	severe	AD, Braak 5	DLB	Infarct, acute, parietal, right, 5cm	Dyshoric angiopathy	none
CW03-003	Stroke	88		F	4		acute to early subacute			2	y, rare	none	Normal	Infarcts, acute and subacute	Infarct, old, cerebellum, right	none	none
CW04-005	Stroke	77		F	3		early subacute			6	y	severe	AD, Braak 6	Infarcts, old and subacute, multiple	none	none	none
CW01-011	Stroke	70		F	4		subacute			6	y	severe	AD, Braak 6	DLB	Infarct, subacute, left (7x5x3cm)	none	none
CW02-010	Stroke	89		F	9		subacute	L med occ
CW10-070	Stroke	69		M	n/a		acute			6	Y	none	AD, Braak 6	DLB (score, 10/10)	Infarcts, Acute and Subacute	none	none
CW02-019	Stroke	83		M	24		acute			5	y	moderate	AD, Braak 5	Infarcts, old and acute	none	none	none
CW12-007	Stroke	89		M	4		acute to early subacute			n/a (tauopathy)	n	none	FTLD-tau (atypical PSP)	TDP-43 pathology, frontotemp	Hippocampal sclerosis, anterior	Lewy body pathology, amygdala predom	Acute left MCA infarct	Multiple remote cortical microinfarct
CW03-070	Stroke	82		M	11		subacute	R inf occ
CW13-001	Stroke	78		M	4		subacute			6	y	sev	AD neuropathologic change, high	DLB, neocortical	CAA	Subacute infarct, inferior frontal	Subacute infarct, occipital
CW05-022	Stroke	84		M	4		late subacute to old		yes	3	y	mild	Parkinson’s Disease	infarcts, old, multiple	AD, possible	none	none
