# Supplementary material for: Stabilizing histamine release in gut mast cells mitigates peripheral and central inflammation after stroke
Source: J Neuroinflammation. 2023 Oct 7;20:230. doi: 10.1186/s12974-023-02887-7 (PMC10560441; doi:10.1186/s12974-023-02887-7)
Supplement: Supplementary file 6 — Additional file 6. Human blood plasma from acute to chronic stroke patients and healthy control subjects. [file 12974_2023_2887_MOESM6_ESM.xlsx]

## Sheet: Blood human samples
timepoints	sample	code for metabolomimcs	Stroke location	MRI Impression:	CT Impression:	CTA Head Impression:	Was tPA administered?	Was a thrombectomy performed?	What was the final TICI score during the thrombectomy?	(pre) mRS	mRS (after stroke/other acute event)	NIHSS (at admission)	NIHSS (at discharge)	Did the patient experience hemorrhagic transformation as a complication of the acute ischemic stroke?	Age	Sex	Race	Hispanic	Stroke (type unknown)	Transient Ischemic Attack	Ischemic Stroke	Intracerebral Hemorrhage	Family History of Stroke (immediate family)	Hypertension	Hyperlipidemia	Diabetes I	Diabetes II	Obesity	Cancer	Coronary Artery Disease / Myocardial Infarction with or without CABG	Carotid Stenosis with our without CEA or Stent	Congestive Heart Failure (CHF)	End Stage Renal Disease (ESRD)	Auto Immune Disease	Prosthetic Heart Valve	Atrial Fibrillation	Smoker	Alcohol	Coagulation Disorder	Acid (LSD)	Amphetamines	Benzodiazepines	Cocaine	Heroin	Marijuana	Methamphetamine	Opiates	PCP	Other
controls	380	H-MC-1	N/A	N/A	N/A	N/A	N/A	N/A	N/A	N/A	N/A	N/A	N/A	N/A	73	Male	Black or African American	No	Yes	No	No	No	No	Yes	Yes	No	Yes	No	No	No	No	No	No	No	No	No	No	No	No		No	No	No	No	No	No	No	No	No
	383	H-MC-2	N/A	N/A	N/A	N/A	N/A	N/A	N/A	N/A	N/A	N/A	N/A	N/A	70	Male	White	No	No	No	No	No	No	Yes	No	No	Yes	No	No	No	No	No	No	Yes	No	No	No	No	No		No	No	No	No	No	No	No	No	No
	393	H-MC-3	N/A	N/A	N/A	N/A	N/A	N/A	N/A	N/A	N/A	N/A	N/A	N/A	73	Male	White	No	No	No	No	No	Yes	No	No	No	No	Yes	No	Yes	No	No	No	No	No	No	No	No	No		No	No	No	No	No	No	No	No	No
	398	H-MC-4	N/A	N/A	N/A	N/A	N/A	N/A	N/A	N/A	N/A	N/A	N/A	N/A	66	Male	White	No	No	No	No	No	No	Yes	No	No	No	Yes	No	No	No	No	No	No	No	No	No	No	No		No	No	No	No	No	No	No	No	No
	402	H-MC-5	N/A	N/A	N/A	N/A	N/A	N/A	N/A	N/A	N/A	N/A	N/A	N/A	76	Male	White	No	No	No	No	No	Yes	Yes	No	No	Yes	No	Yes	No	No	No	No	No	No	Yes	Yes	No	No		No	No	No	No	No	No	No	No	No
	489	H-MC-6	N/A	N/A	N/A	N/A	N/A	N/A	N/A	N/A	N/A	N/A	N/A	N/A	72	Male	White	No	No	No	No	No	Yes	Yes	Yes	No	No	No	Yes	Yes	No	No	No	No	No	Yes	No	No	No		No	No	No	No	No	No	No	No	No
	1146	H-MC-7	N/A	N/A	N/A	N/A	N/A	N/A	N/A	N/A	N/A	N/A	N/A	N/A	71	Male	White	No	No	No	No	No	Yes	Yes	Yes	No	No	No	Yes	No	No	No	No	No	No	No	No	No	No		No	No	No	No	No	No	No	No	No
	149	H-MC-8	N/A	N/A	N/A	N/A	N/A	N/A	N/A	N/A	N/A	N/A	N/A	N/A	68	Male	White	No	No	No	No	No	No	Yes	No	No		No	Yes	No	No	No	No	No	No	Yes	No	No	No		No	No	No	No	No	No	No	No	No
	164	H-MC-9	N/A	N/A	N/A	N/A	N/A	N/A	N/A	N/A	N/A	N/A	N/A	N/A	61	Male	Hispanic	Yes	No	No	No	No	No	Yes	No	No		No	No	No	No	No	No	No	No	No	No	No	No		No	No	No	No	No	No	No	No	No
	242	H-MC-10	N/A	N/A	N/A	N/A	N/A	N/A	N/A	N/A	N/A	N/A	N/A	N/A	80	Male	White	No	No	No	No	No	No	Yes	No	No	No	No	Yes	Yes	No	No	No	No	No	No	No	No	No		No	No	No	No	No	No	No	No	No
	257	H-MC-11	N/A	N/A	N/A	N/A	N/A	N/A	N/A	N/A	N/A	N/A	N/A	N/A	83	Male	White	No	No	No	No	No	No	Yes	Yes	No	No	No	No	Yes	No	No	No	No	No	Yes	Yes	No	No		No	No	No	No	No	No	No	No	No
	308	H-MC-12	N/A	N/A	N/A	N/A	N/A	N/A	N/A	N/A	N/A	N/A	N/A	N/A	62	Male	White	No	No	No	No	No	No	Yes	Yes	No	No	No	No	No	No	No	No	No	No	No	Yes	No	No		No	No	No	No	No	No	No	No	No
	382	H-MC-13	N/A	N/A	N/A	N/A	N/A	N/A	N/A	N/A	N/A	N/A	N/A	N/A	69	Male	White	No	No	No	No	No	No	No	No	No	No	No	Yes	No	No	No	No	No	No	Yes	No	No	No		No	No	No	No	No	No	No	No	No
	397	H-MC-14	N/A	N/A	N/A	N/A	N/A	N/A	N/A	N/A	N/A	N/A	N/A	N/A	86	Male	White	No	No	No	No	No	No	Yes	No	No	Yes	No	No	Yes	No	No	No	No	No	No	No	No	No		No	No	No	No	No	No	No	No	No
12h	45	H-MC-15	left MCA distribution infarct	Limited exam by motion.Confirmation of left MCA distribution infarct.No acute intracranial abnormality without acute hemorrhage or mass.Generalized brain parenchymal atrophy with associated nonspecific periventricular white matter disease changes/small vessel disease.Sinus and mastoid sinus disease as described above.			Yes	Yes		0	3	26	8	Yes	68	Male	Other	No	No	No	No	No	No	Yes	Yes	No	No	No	No	No	No	No	No	No	No	No	No	No	No	No	No	No	No	No	No	No	No	No	No
	47	H-MC-16	Acute infarction in the left insular cortex, posterior left sylvian fissure and left corona radiata	Acute infarction in the left insular cortex, posterior left sylvian fissure and left corona radiata.Small amount of small vessel occlusive change for age. Cerebral atrophy.Poor flow void left internal carotid artery consistent with occlusion as seen on the CTA head and neck.			No	No		0	2	5	2	No	72	Male	Hispanic	Yes	No	No	No	No	No	No	No	No	Yes	No	No	No	No	No	No	No	No	No	No	Yes	No	No	No	No	No	No	No	No	No	No	No
	57	H-MC-17	Precentral gyrus of the right frontal lobe	There is an acute nonhemorrhagic infarct of the precentral gyrus of the right frontal lobe.			Yes	No		0	1	5	0	No	66	Male	Black or African American	No	No	No	No	No	No	Yes	Yes	No	Yes	Yes	Yes	No	No	No	No	No	No	No	Yes	Yes	No	No	No	No	No	No	No	No	No	No	No
	138	H-MC-18	There is a chronic subcortical infarct of the left cerebellar hemisphere more pronounced than the prior MR study of 07/06/2018. There is redemonstration of a chronic infarct of the left frontal lobe with subcortical gliosis, this was acute on the 07/06/2018 MR exam. There is now evidence of an acute to subacute nonhemorrhagic infarct of the right lateral temporal lobe involving the middle tempora…	Acute infarction involving portions of the right temporal lobe and right parietal lobe consistent with recent perfusion imaging.Abnormal signal and enhancement seen in the right temporal lobe inferiorly and laterally exhibits intermediate hyperintense diffusion with abnormal signal centered in the white matter suspicious for edema and intense enhancement on postcontrast images. Exact etiology is …	There is a chronic subcortical infarct of the left cerebellar hemisphere more pronounced than the prior MR study of 07/06/2018. There is redemonstration of a chronic infarct of the left frontal lobe with subcortical gliosis, this was acute on the 07/06/2018 MR exam. There is now evidence of an acute to subacute nonhemorrhagic infarct of the right lateral temporal lobe involving the middle tempora…		No	No				5	7	No	73	Male	Asian	No	No	No	Yes	No	No	Yes	Yes	Yes		No	Yes		No	No	No	No	No	No	No	No	No	No	No	No	No	No	No	No	No	No	No
	548	H-MC-19	left M1		BOTH CT on 2/20/20 1. Evolving, small to moderate volume left MCA distribution ischemia 2. Hyperdense material in the posterior left sylvian fissure and the adjacent brain parenchyma may represent hemorrhage or extravasated contrast given recent cerebral angiogram. There is no associated mass effect. Follow-up is recommended. Second CT 1. Globular appearing subarachnoid hemorrhage mainly located …		Yes	Yes		0	2	12	1	Yes	84	Male	White	No	No	No	No	No	No	No	Yes	No	No	No	No	No	No	No	No	No	No	Yes	Yes	No	No	No	No	No	No	No	No	No	No	No	No
	562	H-MC-20	right cerebellar hemisphere as well as punctate cortical infarct left frontal lobe	There is an acute cortical infarct of the right cerebellar hemisphere, which was not present on the previous MR exam. There is a punctate cortical infarct in the left precentral gyrus of the frontal lobe. There is a subacute remaining component of the previous acute infarct of the right frontal lobe with chronic encephalomalacia and gliosis present.			No	No	na	0	0	1	2	No	60	Male	Black or African American	No	No	No	Yes	No	No	Yes	No	No	No	Yes	No	No	No	No	No	No	No	Yes	No	No	No		No	No	No	No	No	No	No	No	No
	1238	H-MC-21													64	Male	White	No	Yes					Yes	Yes												Yes	No		No	No	No	No	No	No	No	No	No	No
	462	H-MC-46	bilateral anterior and posterior circulation	Numerous small foci of restricted diffusion are seen involving bothcerebellar hemispheres, both occipital lobes, both parietal lobes, and theposterior aspects of both frontal lobes along the centrum semi-ovale consistent with multiple acute infarctions suggesting an embolic process. The distribution also raises the possibility of posterior reversible encephalopathy syndrome although multifocal in…			No	No		0	2	1	1	No	63	Male	White	No	No	No	No	No	No	Yes	No	No	No	No	No	No	No	No	No	No	No	No	No	No	No	No	No	No	No	No	Yes	No	No	No	No
	511	H-MC-48	Right ACA stroke, Right frontal lobe, right posteromedial parietal lobe, left posteromedial parietal lobe	Acute cortically based infarcts in the right frontal lobe, right posteromedial parietal lobe, left posteromedial parietal lobe, left frontoparietal cortical watershed distribution, bilateral caudate and lentiform nuclei, and patchy small infarcts in the posterior/inferior parietal lobes and posterior temporal lobes. Minimal hemorrhage noted in the left basal ganglia. No midline shift or herniatio…	CT 1/21/2020 Evolving extensive acute ischemic changes in bilateral frontoparietal and bilateral occipital lobes. Involvement of bilateral basal ganglia. Stable small subcentimeter hemorrhages in the left basal ganglia. Interval development of gyriform petechial hemorrhages in the right frontoparietal lobe, largest focus measuring 1 cm in the right frontal lobe. Local mass effect with sulcal effa…		Yes	Yes		1	5	14	23	Yes	66	Male	White	No	No	No	Yes	Yes	No	Yes	No	No	No	No	No	No	No	No	No	No	No	No	Yes	Yes	No	No	No	No	No	No	No	No	No	No	No
	528	H-MC-53	Right intracranial vertebral artery V4, evolving infarct on CT left cerebellar hemisphere and left side pons	1. Acute nonhemorrhagic ischemic infarct extensively throughout the bilateral cerebral hemispheres, right anterior medulla, extensively throughout the pons, and in the anterior and medial midbrain extending into the bilateral posterior limbs of the internal capsules. 2. Associated effacement of the 4th ventricle without hydrocephalus. 3. Sequela of moderate chronic microvascular disease. 4. Small…	1. No evidence of acute intracranial hemorrhage. 2. Patchy hypodensities in the left cerebellar hemisphere and in the left side of the pons are suspicious for evolving acute ischemic infarcts. 3. Chronic age related and remote ischemic changes of the brain as above.		No	Yes		3	6	21	34	No	73	Male	Black or African American	No	No	Yes	No	No	UTD	Yes	Yes	No	Yes	Yes	UTD	No	Yes	No	Yes	No	No	No	UTD	UTD	No	No	No	No	No	No	No	No	No	No	No
	547	H-MC-55	Left MCA M2		CT 2/19/20 Hyperattenuation in the left parietal lobe is favored to represent cerebral contrast retention following recent angiography and thrombectomy. However, underlying hemorrhage cannot be excluded and close follow-up with serial noncontrast CT brain is recommended to document resolution of these findings. Old lacunar infarcts in the pons and left caudate head. CT 2/23/20 1. Mild to moderate…		No	Yes		1	3	10	13	Yes	83	Male	White	No	Yes	UTD	UTD	UTD	No	Yes	Yes	No	Yes	Yes	No	Yes	No	No	No	No	No	Yes	No	No	No	No	No	No	No	No	No	No	No	No	No
	567	H-MC-57	Right M1 MCA, Right ICA terminus	Acute ischemic infarct changes along the right MCA territory and MCA/ACA and MCA/PCA watershed territories as described above. Acute ischemic infarcts are suggested along the right posterior limb of the internal capsule and right thalamus. No evidence of hemorrhagic transformation.			No	Yes		0	5	20	24	No	66	Male	White	No	No	No	No	No	No	Yes	No	No	No	No	No	No	No	No	No	No	No	No	Yes	No	No	No	No	No	No	No	No	No	No	No	No
	977	H-MC-58	R MCA M1			CT Angiography Head With Contrast 1. Large vessel occlusion involving the M1 segment of the right MCA. There is minimal recanalization of the distal M2 and M3 branches.	Yes	Yes	2b	2	5	23	22	Yes	90	Male	Asian	Yes			No	Yes		Yes		No	Yes			No		No	No			Yes	Yes	No		No	No	No	No	No	No	No	No	No	No
	1123	H-MC-60	L ICA		No acute intracranial hemorrhage, midline shift or mass effect. 2. Hypodensity within the left pons concerning for an age-indeterminate left pontine infarct. Consider MR if acute ischemia is suspected clinically. 3. Motion artifact limits exam.	Moderately limited study as above. Asymmetric smaller left MCA and diminutive smaller left MCA branches. Probable severe focal stenosis or thrombus/occlusion of the M2 posterior division of the left middle cerebral artery.	Yes	Yes	3	2	2	11	3	No	91	Male	White	No	No	No	Yes	No	No	Yes	Yes	No	Yes	No	No	No	Yes	Yes	No	No	Yes	Yes	Yes	No	No	No	No	No	No	No	No	No	No	No	No
	1141	H-MC-61	L MCA M1				No	Yes	2B	0	6	15	22		76	Male	White	No	No	No	No			Yes	Yes		Yes									No	Yes	No		No	No	No	No	No	No	No	No	No	No
24h	45	H-MC-22	left MCA distribution infarct	Limited exam by motion.Confirmation of left MCA distribution infarct.No acute intracranial abnormality without acute hemorrhage or mass.Generalized brain parenchymal atrophy with associated nonspecific periventricular white matter disease changes/small vessel disease.Sinus and mastoid sinus disease as described above.			Yes	Yes		0	3	26	8	Yes	68	Male	Other	No	No	No	No	No	No	Yes	Yes	No	No	No	No	No	No	No	No	No	No	No	No	No	No	No	No	No	No	No	No	No	No	No	No
	47	H-MC-23	Acute infarction in the left insular cortex, posterior left sylvian fissure and left corona radiata	Acute infarction in the left insular cortex, posterior left sylvian fissure and left corona radiata.Small amount of small vessel occlusive change for age. Cerebral atrophy.Poor flow void left internal carotid artery consistent with occlusion as seen on the CTA head and neck.			No	No		0	2	5	2	No	72	Male	Hispanic	Yes	No	No	No	No	No	No	No	No	Yes	No	No	No	No	No	No	No	No	No	No	Yes	No	No	No	No	No	No	No	No	No	No	No
	57	H-MC-24	Precentral gyrus of the right frontal lobe	There is an acute nonhemorrhagic infarct of the precentral gyrus of the right frontal lobe.			Yes	No		0	1	5	0	No	66	Male	Black or African American	No	No	No	No	No	No	Yes	Yes	No	Yes	Yes	Yes	No	No	No	No	No	No	No	Yes	Yes	No	No	No	No	No	No	No	No	No	No	No
	156	H-MC-25	right frontal lobe and right precentral gyrus suspicious for subacute infarcts.	Multiple small foci of diffusion restriction and T2 prolongation in the right frontal lobe and right precentral gyrus suspicious for subacute infarcts.No intracranial hemorrhage or mass effect.Moderate microvascular white matter disease.Bilateral mastoid effusions.			No	Yes		0	3	15	1	No	70	Male	White	No	No	No	No	No	No	Yes	No	No	No	No	No	No	No	No	No	No	No	No	No	Yes	No	No	No	No	No	No	No	No	No	No	No
	191	H-MC-26	Small acute infarction medially in the right thalamus.	Mild diffuse age-appropriate cerebral atrophy associated with mild nonspecific abnormal signal in the periventricular deep white matter most consistent with old microangiopathic ischemic change. Small acute infarction medially in the right thalamus.Small old left frontal lobe infarction. Small old left cerebellar infarction. Multiple tiny foci of old hemorrhage clustered in both basal ganglia and…		No major branch occlusion, flow limiting stenosis, or aneurysm is identified intracranially.2. No significant cervical carotid or vertebral stenosis.	No	No	na	0	3	0	0	No
	226	H-MC-27	Acute anterior pontine infarct	Acute anterior pontine infarct in the corresponding region of focal high-grade stenosis of the mid basilar artery is present on this date CT angiogram head and neck. Please refer to CT angiogram report for additional details. No definite acute intracranial hemorrhage detected. Old left occipital infarct is present. Old superior right cerebellar infarct is present. Diffuse cerebral and cerebellar …	CTA head note: Mild atherosclerotic calcification of the intracranial internal carotid arteries without significant stenosis. Focal moderate stenosis within the distal M1 segment of right middle cerebral artery.Eccentric atheromatous plaque causing high-grade stenosis within the distal intradural right vertebral artery/vertebral basilar junction. Focal high-grade stenosis within the mid basilar a…		No	No		3	5	10	7	No	77	Male	White	No	Yes	Yes	No	No	No	Yes	Yes	No	Yes	Yes	Yes	No	Yes	No	No	No	No	No	No	No	No	No	No	No	No	No	No	No	No	No	No
	251	H-MC-28	R ICA occl		Chronic age-related and small vessel ischemic changes without mass, hemorrhage or subacute stroke. There is a small chronic cortical infarct of the right parietal lobe with subcortical gliosis, findings are stable.Nearly complete occlusion of the right internal carotid artery proximally, with severe plaque at the bulb and throughout the internal carotid artery. No symmetrically significant stenos…		Yes	No		4	5	6	2	No	76	Male	Hispanic	Yes	Yes	No	No	No	No	Yes	Yes	No	Yes	Yes	No	Yes	Yes	No	Yes	No	No	No	No	No	No	No	No	No	No	No	No	No	No	No	No
	329	H-MC-29	Acute right pontine infarct	Acute right pontine infarct. No definite acute intracranial hemorrhage detected.Diffuse cerebral atrophy and mild chronic small vessel ischemic change.			No	No		0	4	4	9	No	66	Male	Hispanic	Yes	No	No	No	No	No	Yes	No	No	No	Yes	No	No	No	No	No	No	No	No	Yes	No	No	No	No	No	No	No	No	No	No	No	No
	474	H-MC-30	LMCA syndrome	na	Mild diffuse cerebral atrophy associated with mild old microangiopathic change.Large acute intraparenchymal hemorrhages in the left parietal lobe and left temporo- occipital lobe associated with surrounding vasogenic edema, subdural hematoma extending into the interhemispheric fissure and tentorium cerebella, significant left-to-right mass effect/midline shift, and left uncal herniation as above …		Yes	No	na		6	7	22	Yes	76	Male	Black or African American	No	No	No	No	Yes	UTD	Yes	UTD	No	No	No	No	No	No	No	No	No	No	Yes	UTD	UTD	No		UTD	UTD	UTD	UTD	UTD	UTD	UTD	UTD	UTD
	481	H-MC-31	Right ICA-MCA infarct	There is reperfusion of the right internal carotid artery, anterior and middle cerebral arteries, as demonstrated on the cerebral angiogram. The study is technically limited. A focal area of restricted diffusion/infarction study is technically limited to the right putamen.			Yes	Yes		0	5	15	3	No	75	Male	White	No	Yes	No	No	No	No	Yes	No	No	No	Yes	No	No	No	No	No	No	No	Yes	Yes	No	No	No	No	No	No	No	No	No	No	No	No
	993	H-MC-32	L PCA infarct	1. Occlusion of left posterior cerebral artery. 2. 2 mm aneurysm involving cavernous segment of left ICA.			No	No			0	12		No	82	Male	White	No	No	No	No	No	UTD	No	No	No	No	No	No	No	No	No	No	No	No	No	Yes	No	No	No	No	No	No	No	No	No	No	No	No
	1088	H-MC-33	left occipital lobe lacunar type infarct	Acute or subacute subcentimeter left occipital lacunar-type infarct. No large vascular territorial infarct. 2. Old multifocal lacunar infarcts. 3. Moderate chronic microangiopathic ischemic gliosis. 4. No intracranial hemorrhage or mass. 5. Severe chronic left maxillary sinusitis.			No	No	na	1	na	0	1	No	85	Male	White	No	No	No	No	No	No	Yes	No	No	Yes	No	No	Yes	No	No	Yes	No	No	No	No	No	No		No	No	No	No	No	No	No	No	No
	123	H-MC-34	Acute left MCA territory infarcts	Acute left MCA territory infarcts, as described above, with findings on the MRA suggestive of proximal occlusion of a left MCA M2 vessel supplying the inferior division. Further evaluation with CTA is recommended to better evaluate this finding. Note that given this finding the patient is likely to be pressure dependent for perfusion of the inferior division of the left MCA territory. Prominent s…			No	No		0	2	15	24	No	61	Male	Hispanic	Yes	No	No	No	No	No	Yes	No	No	No	No	No	No	No	No	No	No	No	No	No	No	No	No	No	No	No	No	No	No	No	No	No
	373	H-MC-35	L corona radiata 9 mm	1. Acute infarct within the left corona radiata measuring approximately 9 mm. 2. Redemonstration of old cortical infarcts within the right frontal and occipital lobes as well as old lacunar infarcts throughout the periventricular white matter. 3. Few punctate areas of gradient susceptibility artifact within the bilateral frontal and left parietal lobes have developed in the interim, likely sequel…			No	No		0	1	0	0	No	64	Male	White	No	No	No	Yes	No	No	Yes	Yes	No	Yes	Yes	No	No	No	No	No	No	No	No	No	No	No	No	No	No	No	No	No	No	No	No	No
	488	H-MC-47	Left pontine infarct	Acute focal left pontine infarct. No acute hemorrhage.Moderate chronic small vessel ischemic disease and atrophy.	MRI on 4-6-20: Acute multifocal infarcts, involve more than one major vascular territory, Large acute hemorrhage centered within the right lentiform nucleus, size and configuration not significantly changed. A smaller hemorrhagic focus is noted within the periventricular white matter along the left caudate body. suggesting emboli from a central source.Mild-moderate chronic microangiopathic ischem…		No	No		2	2	1	2	Yes	73	Male	White	No	No	No	Yes	No	No	Yes	Yes	No	Yes	No	No	No	No	No	No	No	No	UTD	Yes	No	No	No	No	No	No	No	No	No	No	No	No
	511	H-MC-49	Right ACA stroke, Right frontal lobe, right posteromedial parietal lobe, left posteromedial parietal lobe	Acute cortically based infarcts in the right frontal lobe, right posteromedial parietal lobe, left posteromedial parietal lobe, left frontoparietal cortical watershed distribution, bilateral caudate and lentiform nuclei, and patchy small infarcts in the posterior/inferior parietal lobes and posterior temporal lobes. Minimal hemorrhage noted in the left basal ganglia. No midline shift or herniatio…	CT 1/21/2020 Evolving extensive acute ischemic changes in bilateral frontoparietal and bilateral occipital lobes. Involvement of bilateral basal ganglia. Stable small subcentimeter hemorrhages in the left basal ganglia. Interval development of gyriform petechial hemorrhages in the right frontoparietal lobe, largest focus measuring 1 cm in the right frontal lobe. Local mass effect with sulcal effa…		Yes	Yes		1	5	14	23	Yes	67	Male	White	No	No	No	Yes	Yes	No	Yes	No	No	No	No	No	No	No	No	No	No	No	No	Yes	Yes	No	No	No	No	No	No	No	No	No	No	No
	519	H-MC-51	Right insula, thrombosis or occlusion of right M2 MCA	Acute nonhemorrhagic infarct involving the right insula. Mild chronic microangiopathic changes and volume loss.			No	No		0	0	1	0	No	61	Male	Black or African American	No	No	No	No	No	UTD	No	No	No	Yes	No	No	Yes	No	Yes	No	No	No	No	Yes	Yes	No	No	No	No	No	No	No	No	No	No	No
	523	H-MC-52	Acute lacunar infarcts in right thalamus, right hippocampus, and right cerebellum	Acute lacunar infarctions in the right thalamus, right hippocampus and right cerebellum, without significant mass effect or hemorrhage. Findings may represent right PCA/SCA emboli.	1. Atherosclerotic calcifications and plaques of the carotid bifurcation and proximal left ICA. About 60-70% stenosis of the proximal left ICA. 2. No flow limiting proximal right internal carotid artery stenosis detected.		Yes	No		0	1	13	1	No	77	Male	White	No	No	No	Yes	No	UTD	Yes	Yes	No	No	No	Yes	No	No	No	No	No	Yes	Yes	Yes	Yes	No	No	No	No	No	No	No	No	No	No	No
	536	H-MC-54	Scattered punctuate areas of ischemic ischemia within the R frontal lobe. No acute large territory infarct.	Scattered punctate areas of ischemic ischemia within the right frontal lobe. No acute large territory infarct. Remote subcortical infarct involving the left parietal lobe.			No	No		0	2	2	1	No	68	Male	White	No	No	No	No	No	No	Yes	Yes	No	Yes	Yes	No	Yes	Yes	No	No	No	No	No	Yes	No	No	No	No	No	No	No	No	No		No	No
72h	23	H-MC-36	Left striatocapsular region	Acute infarction in the left striatocapsular region, without hemorrhage or significant mass effect.			No	No		0	2	3	0	No	67	Male	Black or African American	No	UTD	UTD	No	UTD	UTD	UTD	Yes	UTD		UTD	UTD	UTD	UTD	UTD	UTD	UTD	UTD	UTD	UTD	UTD	UTD	UTD	UTD	UTD	UTD	UTD	UTD	UTD	UTD	UTD	UTD
	126	H-MC-37	Acute left ACA territory infarct	Acute left ACA territory infarct with MRI characteristics suggestive of an infarct of at least several hours duration. Scattered chronic ischemic changes, as described above.No evidence of intracranial hemorrhage, intracranial mass lesion or hydrocephalus.			No	No		3	3	5	2	No	62	Male	Black or African American	No	Yes	No	No	No	No	Yes	Yes	No	Yes	Yes	No	No	Yes	No	No	No	No	No	Yes	Yes	No	No	No	No	No	No	No	No	No	No	No
	214	H-MC-38	LMCA stroke, subcortical (Acute infarct posterior left basal ganglia extending to the left corona radiata)	Acute infarct posterior left basal ganglia extending to the left corona radiata.Small amount of small vessel occlusive change for age.Right maxillary sinus disease.Minimal bilateral mastoid air cell disease.	There is redemonstration of a nonhemorrhagic acute infarct of the posterior limb of the left internal capsule extending into the corona radiata and adjacent proximal body of the caudate nucleus as noted on the MR exam and now more conspicuous on CT. There is no obvious cortical component..		No	No		0	2	1	14	No	70	Male	Hispanic	Yes	Yes	No	No	No	No	Yes	No	No	No	No	No	No	No	No	No	No	No	No	No	No	No	No	No	No	No	No	No	No	No	No	No
	514	H-MC-39	right PCA distribution/ frontoparietal cortices and the deep white matter	Acute nonhemorrhagic infarct in the right PCA distribution. Patchy acute infarction in the frontoparietal cortices and the deep white matter. Further assessment with CTA or MRA of the head and neck may be of value.	CT Angiography Neck With Contrast 1. Moderate atheromatous calcifications in the carotid bulbs with 50% stenosis of the right proximal ICA and 60% stenosis of the left proximal ICA.		No	No		2	3	3	3	No	86	Male	White	No	No	No	No	No	No	Yes	Yes	No	Yes	No	No	Yes	No	Yes	No	No	No	Yes	No	No	No	No	No	No	No	No	No	No	No	No	No
	1181	H-MC-40													83	Male	Hispanic	Yes
	1184	H-MC-41	R thalamus, L centrum semiovale	1.0 x 0.9 cm acute infarct in the right thalamus. Two subcm acute infarcts in the left centrum semiovale. No acute intracranial hemorrhage. No midline shift. Moderate microvascular white matter disease. Multiple old lacunar infarcts.			No	No		0	2	6		No	63	Male	White	No	No	No	No	No	No	Yes	No	No	Yes	No	No	No	No	No	No	No	No	No	Yes	Yes	No	No	No	No	No	No	Yes	No	No	No	No
	1234	H-MC-42	Mid-basilar thrombus/stenosis	1. Acute midbrain infarction. 2. Mild-moderate chronic microangiopathic ischemic gliosis. 3. No intracranial hemorrhage or mass. 4. Advanced cervical spondylosis. Correlate with dedicated cervical spine MRI.			No	No		3	5	3		Yes	83	Male	White	No	No	No	No	No	No	Yes	Yes	No	Yes	Yes	No	No	Yes	Yes	No	No	Yes	Yes	Yes	No	No	No	No	No	No	No	No	No	No		No
	1267	H-MC-43	L parietal subcortical white matter	1. A punctate acute infarct in the left parietal subcortical white matter. No acute hemorrhage. 2. Mild diffuse volume loss and chronic microangiopathy.			No	No		0	0	1	0	No	72	Male	Hispanic	Yes	No	No	No	No	No	Yes	No	No	Yes	Yes	No	No	No	No	No	No	No	No	Yes	Yes	No	No	No	No	No	No	No	No	No	No	No
	1291	H-MC-44	Right PCA stroke (R occipital lobe, R thalamus)	1. Acute infarcts involving the right occipital lobe and right thalamus, in a posterior cerebral artery vascular distribution. No hemorrhagic transformation. 2. Mild chronic microangiopathic changes and volume loss.			No	No		0	1	3		No	75	Male	White	No	No	No	No	No	No	Yes	Yes	No	Yes	Yes	No	No	No	No	No	No	No	No	Yes	No	No	No	No	No	No	No	No	No	No	No	No
	1362	H-MC-45													68	Male	White	No
	511	H-MC-50	Right ACA stroke, Right frontal lobe, right posteromedial parietal lobe, left posteromedial parietal lobe	Acute cortically based infarcts in the right frontal lobe, right posteromedial parietal lobe, left posteromedial parietal lobe, left frontoparietal cortical watershed distribution, bilateral caudate and lentiform nuclei, and patchy small infarcts in the posterior/inferior parietal lobes and posterior temporal lobes. Minimal hemorrhage noted in the left basal ganglia. No midline shift or herniatio…	CT 1/21/2020 Evolving extensive acute ischemic changes in bilateral frontoparietal and bilateral occipital lobes. Involvement of bilateral basal ganglia. Stable small subcentimeter hemorrhages in the left basal ganglia. Interval development of gyriform petechial hemorrhages in the right frontoparietal lobe, largest focus measuring 1 cm in the right frontal lobe. Local mass effect with sulcal effa…		Yes	Yes		1	5	14	23	Yes	68	Male	White	No	No	No	Yes	Yes	No	Yes	No	No	No	No	No	No	No	No	No	No	No	No	Yes	Yes	No	No	No	No	No	No	No	No	No	No	No
	547	H-MC-56	Left MCA M3		CT 2/19/20 Hyperattenuation in the left parietal lobe is favored to represent cerebral contrast retention following recent angiography and thrombectomy. However, underlying hemorrhage cannot be excluded and close follow-up with serial noncontrast CT brain is recommended to document resolution of these findings. Old lacunar infarcts in the pons and left caudate head. CT 2/23/20 1. Mild to moderate…		No	Yes		1	3	10	13	Yes	84	Male	White	No	Yes	UTD	UTD	UTD	No	Yes	Yes	No	Yes	Yes	No	Yes	No	No	No	No	No	Yes	No	No	No	No	No	No	No	No	No	No	No	No	No
	977	H-MC-59	R MCA M2			CT Angiography Head With Contrast 1. Large vessel occlusion involving the M1 segment of the right MCA. There is minimal recanalization of the distal M2 and M3 branches.	Yes	Yes	2b	2	5	23	22	Yes	91	Male	Asian	Yes			No	Yes		Yes		No	Yes			No		No	No			Yes	Yes	No		No	No	No	No	No	No	No	No	No	No
	1236	H-MC-62	R ICA	Scattered foci of acute ischemia throughout the right cerebral hemisphere compatible with acute watershed ischemia. 2. Punctate foci of acute ischemia within the left temporal lobe and right cerebellum, nonspecific. Embolic phenomenon is difficult to exclude. Further clinical evaluation recommended.			No	Yes	R ICA thromb was attempted but unable to complete	1	5	20	6	No	77	Male	White	No	No	Yes	Yes	No	UTD	Yes	Yes	No	Yes	No	No	No	No	Yes	Yes	No	No	Yes	No	No	No		No	No	No	No	No	No	No	No	No
[truncated: 7 more columns]
